# Supplementary material for: Widening of Socioeconomic Inequalities in U.S. Death Rates, 1993–2001
Source: PLoS One. 2008 May 14;3(5):e2181. doi: 10.1371/journal.pone.0002181 (PMC2367434; doi:10.1371/journal.pone.0002181)
Supplement: Table S3 — Trends in age-standardized death rates (per 100,000) for selected leading causes of death with increasing or leveling of trend in the general population among 25–64 year old U.S. adults by race, sex, and education, 1993–2001 (0.04 MB XLS) [file pone.0002181.s003.xls]

## Sheet: Tables 3
Table S3. Trends in age-standardized death rates (per 100,000) for selected leading causes of death with increasing or leveling of trend in the
general population among 25-64 year old U.S. adults by race, sex, and education, 1993-2001
			Whites									Blacks
		1993			2001			Changes in Rates			1993			2001			Change in Rate
Causes	Race/Education	Number	Rate		Number	2001		Total %*	Annual %†		Number	Rate		Number	2001		Total %*	Annual %†
Accidents	Men All	17734	40.4785		21020	46.2208		14.1861	1.7‡		3838	69.4481		4209	63.7546		-8.19818	-0.6
	Men < 12 Yrs	3936	93.242		3988	119.879		28.5678	3.4‡		1237	95.0798		1092	112.786		18.622	3.6‡
	Men 12 Yrs	8343	55.5167		10202	71.415		28.637	2.9‡		1847	87.6448		2130	79.8556		-8.88725	-0.5
	Men 13-15 Yrs	3070	26.9405		3939	31.1029		15.4503	2.0‡		538	41.5699		698	38.1305		-8.27384	-1.1
	Men 16+ Yrs	2385	18.8835		2891	18.7574		-0.667905	-0.1		216	31.6574		289	27.5462		-12.9867	-2.4‡
	P value trend								0.04									0.11
	Women All	6026	13.7363		8082	17.4916		27.3383	2.9‡		1197	18.1294		1596	20.9386		15.4951	1.2‡
	Women < 12 Yrs	1157	28.6634		1353	47.244		64.8234	6.7‡		352	26.0817		401	35.5499		36.3021	3.6‡
	Women 12 Yrs	2703	16.278		3672	25.4868		56.5716	5.0‡		556	22.6252		717	27.2136		20.2797	1.8‡
	Women 13-15 Yrs	1254	10.352		1801	12.9414		25.0132	3.0‡		196	11.2653		338	14.1102		25.2539	2.1
	Women 16+ Yrs	912	9.22604		1256	8.97742		-2.69479	-0.3		93	10.876		140	10.7617		-1.05102	-3.1
	P value trend								0.01									0.09
Diabetes	Men All	3961	9.61072		5483	11.2884		17.4567	1.7‡		1235	27.4726		1753	29.5773		7.66095	0.7
	Men < 12 Yrs	992	17.625		1092	24.8645		41.0753	4.1‡		491	31.1161		504	38.4001		23.4089	3.2‡
	Men 12 Yrs	1718	12.3208		2454	16.4005		33.1125	3.0‡		514	34.8229		770	36.0611		3.55571	0.8
	Men 13-15 Yrs	688	7.50032		1099	8.7068		16.0857	1.9‡		142	17.8583		325	23.1303		29.5215	1.7
	Men 16+ Yrs	563	4.90526		838	5.11929		4.36318	0.7		88	17.8287		154	15.9826		-10.3547	-3.0‡
	P value trend								0.001									0.06
	Women All	3217	7.41705		3895	7.72425		4.14176	0.4		1309	23.4284		1699	24.2458		3.4886	0.1
	Women < 12 Yrs	881	14.0983		846	19.9567		41.5542	4.0‡		534	29.9767		515	32.2139		7.46319	1.4
	Women 12 Yrs	1555	8.58719		1861	10.1166		17.8103	1.7‡		519	26.7036		754	32.0999		20.2083	0.9
	Women 13-15 Yrs	481	4.67861		759	5.41832		15.8106	2.5‡		163	14.565		306	15.9499		9.50851	1.6
	Women 16+ Yrs	300	3.6429		429	3.31958		-8.87549	-1.5		93	15.5072		124	11.0131		-28.9807	-4.3‡
	P value trend								0.21									0.12
Table S3. Trends in age-standardized death rates (per 100,000) for selected leading causes of death with increasing or leveling of trend in the
general popualtion among 25-64 year old U.S. adults by race, sex, and education, 1993-2001 (cont.)
			Whites									Blacks
		1993			2001			Changes in Rates			1993			2001			Change in Rate
Causes	Race/Education	Number	Rate		Number	2001		Total %*	Annual %†		Number	Rate		Number	2001		Total %*	Annual %†
COPD	Men All	5025	11.9382		5410	11.017		-7.71613	-0.7		762	16.9205		849	14.5148		-14.2175	-1.1
	Men < 12 Yrs	1940	26.536		1743	34.662		30.6225	3.6‡		331	19.3044		292	21.8737		13.3092	2.4‡
	Men 12 Yrs	2080	14.4696		2427	15.8796		9.74465	1.6‡		328	22.5345		414	20.1394		-10.6284	0
	Men 13-15 Yrs	565	6.64371		766	6.31339		-4.97206	-1		70	8.81901		106	7.79756		-11.5824	-1.9
	Men 16+ Yrs	440	3.96776		474	2.95612		-25.4965	-3.9‡		33	6.85026		37	3.76574		-45.0277	-5.7‡
	P value trend								0.002									0.01
	Women All	4535	10.1438		5364	10.4108		2.63196	0.5		603	10.5501		765	10.7586		1.97635	0.4
	Women < 12 Yrs	1494	20.7252		1660	35.2449		70.0584	6.5‡		214	12.7799		224	15.6853		22.7334	2.4‡
	Women 12 Yrs	2205	11.3336		2526	12.6815		11.8935	2.0‡		274	13.7869		345	14.4796		5.02472	0.5
	Women 13-15 Yrs	570	5.96615		814	5.92918		-0.619625	0.4		85	6.43008		134	6.73847		4.79613	0.7
	Women 16+ Yrs	266	3.574		364	3.05702		-14.465	-3.5‡		30	4.43132		62	5.42205		22.3575	1.6
	P value trend								0.02									0.48
*The difference between the 2001 and 1993 rate expressed as percentage of the 1993 rate.
†Annual percent change based on rates that were age-adjusted to the 2000 U.S. standard population using regression analysis.
‡Annual percent change is statistically significantly different from zero (two-sided P<.05).
