# Supplementary material for: Widening of Socioeconomic Inequalities in U.S. Death Rates, 1993–2001
Source: PLoS One. 2008 May 14;3(5):e2181. doi: 10.1371/journal.pone.0002181 (PMC2367434; doi:10.1371/journal.pone.0002181)
Supplement: Table S4 — The contributions of specific causes to the total increase (in less educated persons) or decrease (in most educated persons)in the all cause mortality rate (per 100,000) between 1993 and 2001 in 25–64 year old U.S. adults by race and sex (0.04 MB XLS) [file pone.0002181.s004.xls]

## Sheet: Table 4
Table S4. The contributions of specific causes to the total increase (in less educated persons) or decrease (in most educated persons) in the all cause mortality
rate (per 100,000) between 1993 and 2001 in 25-64 year old U.S. adults by race and sex
		Men												Women
		Whites						Blacks						Whites						Blacks
		Rate			Change	% Con-		Rate			Change	% Con-		Rate			Change	% Con-		Rate			Change	% Con-
Education in yrs/Causes		1993	2001		Actual	tribute		1993	2001		Actual	tribute		1993	2001		Actual	tribute		1993	2001		Actual	tribute
< 12 Yrs
	All Causes	836.834	931.099		94.2647			1253.52	1283.1		29.5839			422.442	553.351		130.909			622.641	622.341		-0.299388
	Cancer	195.266	208.347		13.0804	10.3871		256.024	246.835		-9.18877			142.044	157.656		15.6113	11.8192		146.405	130.729		-15.6764
	Heart Diseases	228.794	214.898		-13.8958			281.662	262.914		-18.7484			84.4239	97.8202		13.3964	10.1422		151.42	132.885		-18.5359
	Accidents	93.242	119.879		26.6372	21.1524		95.0798	112.786		17.7058	22.1604		28.6634	47.244		18.5806	14.0672		26.0817	35.5499		9.46822	19.2254
	Stroke	22.4175	23.8642		1.4467	1.14881		55.3441	55.7835		0.439381	0.549925		15.944	19.1624		3.21846	2.43666		34.374	35.412		1.03799	2.10766
	Diabetes	17.625	24.8645		7.23952	5.74885		31.1161	38.4001		7.28394	9.1165		14.0983	19.9567		5.85841	4.43534		29.9767	32.2139		2.23722	4.54272
	COPD	26.536	34.662		8.12599	6.45279		19.3044	21.8737		2.56927	3.21567		20.7252	35.2449		14.5197	10.9927		12.7799	15.6853		2.90531	5.8993
	HIV	28.6928	15.4287		-13.2641			123.077	120.879		-2.19762			5.66946	5.37205		-0.297409			41.0346	52.9343		11.8997	24.1626
	Suicide	44.3	53.8		9.5	7.54388		15.9	16.8		0.9	1.12643		11.4	14.3		2.9	2.19556		2.2	3.4		1.2	2.43663
	Homicide	19.5	17		-2.5			112	102.6		-9.4			8.1	7.3		-0.8			22.6	19.7		-2.9
	Septicemia	4.9	8.5		3.6	2.85874		10.2	17.9		7.7	9.63724		3.6	8		4.4	3.33119		6.7	15.2		8.5	17.2594
	Nephritis	3.6	8.1		4.5	3.57342		12.8	25.1		12.3	15.3946		3	6.3		3.3	2.49839		9.2	15		5.8	11.777
	Influenza & Pneumonia	13.8	11.3		-2.5			22.9	16.4		-6.5			8.8	8.7		-0.1			12.4	7		-5.4
	Chronic Liver Disease	29.1	36.8		7.7	6.11452		39.6	35.3		-4.3			10.9	16.6		5.7	4.31541		17.6	14		-3.6
	Viral Hepatitis	2.6	8.9		6.3	5.00279		2.4	7.3		4.9	6.13279		1	4.7		3.7	2.80123		1	4		3	6.09156
	Hypertension	1.8	2.8		1	0.794093		7.7	13.6		5.9	7.38438		1.2	2.7		1.5	1.13563		5.7	8.9		3.2	6.49767
	All Others	104.7	141.5		36.8	29.2226		168.3	188.5		20.2	25.2821		62.8	102.2		39.4	29.8293		103.1	99.6		-3.5
	Total increasing				125.93	100					79.8984	100					132.085	100					49.2484	100
	Total Decreasing				-32.1599						-50.3348						-1.19741						-49.6123
16+ Years
	All Causes	284.675	212.658		-72.0169			596.189	381.556		-214.633			165.377	146.053		-19.3241			350.677	308.187		-42.4903
	Cancer	85.5821	66.4466		-19.1355	25.1422		125.004	85.2201		-39.7838	18.3589		87.5846	72.4868		-15.0978	65.0766		131.039	113.144		-17.8952	34.989
	Heart Diseases	72.322	51.1249		-21.197	27.8508		139.29	99.2155		-40.0744	18.493		20.0303	16.9447		-3.08557	13.2999		73.1351	62.7551		-10.38	20.2951
	Accidents	18.8835	18.7574		-0.126124	0.165714		31.6574	27.5462		-4.11124	1.8972		9.22604	8.97742		-0.248622	1.07165		10.876	10.7617		-0.114309	0.223499
	Stroke	6.46767	4.97102		-1.49664	1.96644		21.4211	18.757		-2.66405	1.22937		5.88201	4.6089		-1.27311	5.48756		21.5311	15.6755		-5.8556	11.4489
	Diabetes	4.90526	5.11929		0.214026			17.8287	15.9826		-1.8461	0.851913		3.6429	3.31958		-0.323326	1.39364		15.5072	11.0131		-4.49408	8.78688
	COPD	3.96776	2.95612		-1.01164	1.32919		6.85026	3.76574		-3.08452	1.4234		3.574	3.05702		-0.516979	2.22836		4.43132	5.42205		0.990732
	HIV	31.3971	3.45484		-27.9422	36.7133		118.159	28.8619		-89.2972	41.2077		0.803491	0.137183		-0.666308	2.87202		8.8701	5.86398		-3.00611	5.87759
	Suicide	15.5	14.1		-1.4	1.83946		11	8.1		-2.9	1.33826		6.3	5.4		-0.9	3.87931		3.2	2.8		-0.4	0.782085
	Homicide	2.4	1.4		-1	1.3139		24.1	10.1		-14	6.46054		1.4	1.1		-0.3	1.2931		5.7	3.2		-2.5	4.88803
	Septicemia	1	1.5		0.5			4.2	5.1		0.9			0.9	1.5		0.6			3	5.4		2.4
	Nephritis	0.8	1.3		0.5			6.4	5.4		-1	0.461467		0.7	1		0.3			3.9	6.6		2.7
Table S4. The contributions of specific causes to the total increase (in less educated persons) or decrease (in most educated persons) in the all cause mortality
rates (per 100,000) between 1993 and 2001 in 25-64 year old U.S. adults by race and sex (cont.)
		Men												Women
		Whites						Blacks						Whites						Blacks
		Rate			Change	% Con-		Rate			Change	% Con-		Rate			Change	% Con-		Rate			Change	% Con-
Education in yrs/Causes		1993	2001		Actual	tribute		1993	2001		Actual	tribute		1993	2001		Actual	tribute		1993	2001		Actual	tribute
	Influenza & Pneoumonia	2.7	1.5		-1.2	1.57668		7.3	3.9		-3.4	1.56899		1.8	1.1		-0.7	3.01724		4.1	3		-1.1	2.15073
	Chronic Liver Disease	7.4	5.8		-1.6	2.10224		10.2	6.6		-3.6	1.66128		3.2	3		-0.2	0.862069		4	3.9		-0.1	0.195521
	Viral Hepatitis	1.1	1.1		0	0		2.4	1.3		-1.1	0.507614		0.2	0.3		0.1			0.3	0.8		0.5
	Hypertension	0.7	0.7		0	0		3	4.2		1.2			0.3	0.3		0	0		2.4	4.3		1.9
	All Others	29.6	32.5		2.9			67.4	57.3		-10.1	4.66082		19.8	22.7		2.9			58.6	53.3		-5.3	10.3626
	Total decreasing				-76.1092	100					-216.7	100.121					-23.2	100					-51.1453	100
	Total Increasing				4.11403						2.1						3.9						8.49073
The contribution of ecah cancer site to the total increase or decrease in the all-cause mortaity rate is expressed as percentage depending on the individual site's trend.
